# Supplementary material for: Comprehensive antitumor immune response boosted by dual inhibition of SUMOylation and MEK in MYC-expressing KRAS-mutant cancers
Source: Exp Hematol Oncol. 2024 Sep 27;13:94. doi: 10.1186/s40164-024-00563-x (PMC11438268; doi:10.1186/s40164-024-00563-x)
Supplement: Supplementary file 1 — Additional file 1. Materials, Methods, and Abbreviations. Figure S1. Gating strategy of DCs and representative histograms of the surface markers. Figure S2. Immunophenotypes of mouse T cells. Figure S3. Change of individual tumor volume and body weight in mouse models. Figure S4. Immunoblotting analysis in pharmacodynamic study. Figure S5. Additional histopathological analysis of CMT167 tumors. [file 40164_2024_563_MOESM1_ESM.zip]

Archive with 8 entries (8 files):
- New folder/Additional file 1_revision.docx
- New folder/Figure 1_revision.ai
- New folder/Figure 2_revision.ai
- New folder/Figure S1_revision.ai
- New folder/Figure S2_revision.ai
- New folder/Figure S3_revision.ai
- New folder/Figure S4_revision.ai
- New folder/Figure S5_revision.ai
